# Supplementary material for: Changes of diazotrophic communities in response to cropping systems in a Mollisol of Northeast China
Source: PeerJ. 2020 Jul 15;8:e9550. doi: 10.7717/peerj.9550 (PMC7368428; doi:10.7717/peerj.9550)
Supplement: Supplemental Information 1 [file peerj-08-9550-s001.xlsx]

## Sheet: Sheet1
Raw data of nifH gene abundance and soil chemical properties displayed in Figure 1 and Table 1
Treatments	nifH abundance (106 copies g-1 soil)	pH	TN (g kg-1)	TC (g kg-1)	C/N	TP (mg kg-1)	TK(g kg-1)	NH4+-N (mg kg-1)	NO3--N (mg kg-1)	AP (mg kg-1)	AK (mg kg-1)
CC_Ⅰ	2.155	6.51	1.68523	22.9933	13.644	584.5	15.63	18.3186	50.9375	17.9	246.053
CC_Ⅱ	2.265	6.31333	1.65688	24.2924	14.6615	555	15.31	17.1285	26.3516	15.2	237.637
CC_Ⅲ	2.545	6.45667	1.34153	18.2207	13.582	569.75	15.67	19.9222	14.4016	14.2	195.331
CC_Ⅳ	2.215	6.26667	1.58081	22.2629	14.0832	517.25	15.93	19.9586	30.9538	16.6	245.175
SS_Ⅰ	6.5	6.36667	1.58537	22.0242	13.8921	600.75	15.75	15.8513	9.55918	22.6	222.448
SS_Ⅱ	8.595	6.35	1.62833	22.3834	13.7462	530.5	15.53	19.9382	19.9382	20.5	208.099
SS_Ⅲ	6.285	6.37	1.35187	18.2308	13.4856	565.625	15.87	17.6495	10.8798	17.7	233.981
SS_Ⅳ	6.755	6.36667	1.51721	20.9625	13.8165	527.25	15.99	17.5216	14.3798	19.2	213.682
CSC_Ⅰ	5.675	6.365	1.96281	23.1017	11.7697	493.25	15.79	17.116	21.0659	17.2	217.428
CSC_Ⅱ	4.52	6.27	1.95099	22.1411	11.3487	470.75	15.89	25.8381	42.5851	17.4	217.169
CSC_Ⅲ	4.895	6.205	1.63751	17.5986	10.7472	437.75	16.15	29.9281	52.5537	26.7	237.995
CSC_Ⅳ	4.69	6.58	1.79006	21.0303	11.7484	461.5	16.03	24.0147	35.7233	21.4	221.693
SCS_Ⅰ	10.03	6.36	1.94869	23.5391	12.0794	585.5	15.97	16.9141	9.24801	25.9	241.992
SCS_Ⅱ	11.0683	6.225	1.78907	21.4086	11.9663	558	15.89	19.3429	9.73226	27.8	250.578
SCS_Ⅲ	13.9	6.44333	1.68987	17.2174	10.1886	571.75	15.09	17.4892	12.3882	19.9	202.076
SCS_Ⅳ	9.275	6.31333	1.67404	19.7191	11.7794	506.5	15.75	18.7883	9.76016	30.2	245.207
CC, SS, CSC and SCS represent continuous corn cropping, continuous soybean cropping, soybean-corn rotation for growing crop was corn and soybean-corn rotation for growing crop was soybean, respectively.
TN, TC, TP, TK, AP and AK represent soil total nitrogen, total carbon, total phosphorus, total potassium, available phosphorus and available potassium, respectively.
